# Supplementary material for: Tailored Reaction Conditions and Automated Radiolabeling of [177Lu]Lu-PSMA-ALB-56 in a 68Ga Setting: The Critical Impact of Antioxidant Concentrations
Source: Int J Mol Sci. 2025 Oct 2;26(19):9642. doi: 10.3390/ijms26199642 (PMC12525066; doi:10.3390/ijms26199642)
Supplement: Supplementary file 1 [file ijms-26-09642-s001.zip]

Archive with 1 entries (1 files):
- ijms-3895750-supplementary.pdf
